# Supplementary material for: Europium Nanoparticle-Based Lateral Flow Strip Biosensors for the Detection of Quinoxaline Antibiotics and Their Main Metabolites in Fish Feeds and Tissues
Source: Biosensors (Basel). 2024 Jun 4;14(6):292. doi: 10.3390/bios14060292 (PMC11202277; doi:10.3390/bios14060292)
Supplement: Supplementary file 1 [file biosensors-14-00292-s001.zip]

Archive with 1 entries (1 files):
- biosensors-3020494-supplementary.pdf
